# Supplementary material for: Nitrate Accumulation and Expression Patterns of Genes Involved in Nitrate Transport and Assimilation in Spinach
Source: Molecules. 2018 Sep 2;23(9):2231. doi: 10.3390/molecules23092231 (PMC6225323; doi:10.3390/molecules23092231)
Supplement: Supplementary file 1 [file molecules-23-02231-s001.zip › Table S1.xlsx]

## Sheet: Sheet1
		Table S1 The relative expression levels of nitrate accumulation related genes under 0.5 and 15 mmol L-1 nitrate treatment conditions.
	Tissue	Spinach genotype	Treatment time	Relative expression level (log10-transformed fold changes)
				0.5 mM nitrate		15 mM nitrate		0.5 mM nitrate		15 mM nitrate		0.5 mM nitrate		15 mM nitrate		0.5 mM nitrate		15 mM nitrate		0.5 mM nitrate		15 mM nitrate		0.5 mM nitrate		15 mM nitrate		0.5 mM nitrate		15 mM nitrate		0.5 mM nitrate		15 mM nitrate		0.5 mM nitrate		15 mM nitrate		0.5 mM nitrate		15 mM nitrate		0.5 mM nitrate		15 mM nitrate		0.5 mM nitrate
				NRT1.1a	SD	NRT1.1a	SD	NRT1.1b	SD	NRT1.1b	SD	NRT1.2	SD	NRT1.2	SD	NRT1.3	SD	NRT1.3	SD	NRT1.4	SD	NRT1.4	SD	NRT1.5a	SD	NRT1.5a	SD	NRT1.5b	SD	NRT1.5b	SD	NRT1.8	SD	NRT1.8	SD	NRT1.8	SD	NRT1.8	SD	NRT1.9a	SD	NRT1.9a	SD	NRT1.9b	SD	NRT1.9b	SD	NRT2	SD
	Leaf blade	So10	0 h	4.75215	1.46662	4.75215	1.46662	5.72868	0.932091	5.72868	0.932091	4.06641	1.15414	4.06641	1.15414	2.66444	0.871317	2.66444	0.871317	5.7903	1.34473	5.7903	1.34473	2.81582	0.314719	2.81582	0.314719	2.27245	0.99707	2.27245	0.99707	4.51157	0.685427	4.51157	0.685427	5.48034	0.467701	5.48034	0.467701	3.64214	1.34465	3.64214	1.34465	5.26346	0.371517	5.26346	0.371517	3.02342	0.924561
			1 h	5.89694	0.729254	5.51016	0.869385	5.89694	0.729254	5.1889	0.550788	3.3913	1.50382	3.66036	0.464836	2.33986	0.865934	4.50319	0.931166	6.12903	0.138439	5.69392	0.562423	3.15403	0.837956	2.8114	0.86721	1.82226	1.15658	1.915	0.307279	4.84013	0.386502	5.97431	0.682536	5.61592	0.851554	5.23021	0.727747	4.74556	1.77366	4.96584	1.10272	5.05132	1.02612	4.84533	0.37561	3.52686	0.966502
			7 h	6.16787	0.518852	5.71177	0.451765	5.19564	0.312416	5.28767	0.920082	3.33734	0.595657	3.93924	0.16218	5.12611	0.846689	4.54326	0.428005	5.14428	0.171599	5.37342	0.347532	1.90705	1.08533	2.3625	0.0122322	2.41302	0.951395	1.41289	0.562874	5.658	0.380616	4.06336	0.954376	4.744	0.163196	4.75468	0.108623	4.8433	0.51925	3.46424	2.22989	4.35647	0.599282	5.17549	0.141071	3.35947	0.0819552
			12 h	5.10544	0.700051	5.68448	0.575782	5.05679	0.418514	5.66699	0.375606	3.2565	0.363062	4.0599	0.278152	4.91051	1.26129	5.49595	0.696469	5.43897	0.558341	6.09067	0.328698	3.38096	0.313419	4.13345	0.606034	1.96478	0.70073	2.83009	0.504718	3.6966	1.41378	4.33716	0.738517	4.90684	0.563009	6.34785	0.372277	4.11178	0.495971	3.8826	0.514335	4.21734	0.888234	4.86011	0.221146	3.76196	0.324123
		So18	0 h	5.62569	0.282784	5.62569	0.282784	6.55127	0.0541375	6.55127	0.0541375	4.7987	0.545977	4.7987	0.545977	4.38557	0.936695	4.38557	0.936695	6.50533	0.182686	6.50533	0.182686	3.85112	0.299251	3.85112	0.299251	2.8159	0.710619	2.8159	0.710619	4.46887	1.17985	4.46887	1.17985	6.27884	0.750934	6.27884	0.750934	2.78933	0.562056	2.78933	0.562056	3.62044	0.243516	3.62044	0.243516	6.39763	0.266651
			1 h	6.38898	0.530166	6.18292	0.545749	6.12881	0.235241	6.46155	1.05489	5.05981	0.543235	5.3714	0.667647	4.27281	0.947369	3.19347	0.661707	6.98433	0.672904	6.55356	0.0815072	3.08891	0.457756	3.67924	0.591667	3.13613	0.937897	2.53775	0.132937	6.8519	0.432055	6.87602	0.484575	5.95171	0.299279	6.07539	0.73797	5.76066	0.521151	5.91365	0.47692	5.45993	0.286635	5.44309	0.544038	3.67295	0.487246
			7 h	6.26464	0.612828	8.89402	0.285618	5.80665	1.01519	8.87632	0.99644	4.12669	0.403499	5.82853	0.413884	3.06656	1.22143	4.88188	0.735293	5.87898	0.672415	5.5643	0.917692	4.19894	0.232608	7.18878	1.03524	4.05126	0.76759	5.82341	0.482035	6.46768	0.163587	6.47388	0.688791	6.03086	0.253373	9.03295	0.768034	6.29491	0.214287	5.16601	0.740411	5.41107	0.0806116	6.03936	1.0163	3.90167	0.291047
			12 h	5.70899	0.517411	6.12554	0.409045	5.74903	0.234072	6.37591	0.466	4.5724	0.371257	3.88906	0.526275	4.60314	0.556116	6.74619	0.531381	2.79846	0.408374	6.79716	0.322909	4.05079	0.806284	5.4272	0.638007	3.04792	0.413882	5.3728	0.51874	6.53444	0.15573	4.84393	0.612918	5.8578	0.53062	6.30542	0.52382	3.97052	0.682301	6.26514	0.408208	4.81377	0.186628	5.35445	0.331369	2.97668	0.144796
	Petiole	So10	0 h	5.17702	0.495555	5.17702	0.495555	6.80349	0.946324	6.80349	0.946324	4.29416	1.29578	4.29416	1.29578	3.03731	0.704226	3.03731	0.704226	5.90568	0.417605	5.90568	0.417605	4.69283	0.334959	4.69283	0.334959	4.46612	0.508248	4.46612	0.508248	4.41588	1.011	4.41588	1.011	6.59192	0.556068	6.59192	0.556068	4.07502	0.78608	4.07502	0.78608	5.68008	0.313035	5.68008	0.313035	4.62895	0.417906
			1 h	6.20491	0.330529	5.94869	0.218792	6.59476	0.112392	7.13014	0.286012	3.68226	0.686979	4.73538	0.460753	4.25096	0.285581	5.66401	0.810934	5.95882	0.496023	5.61702	0.379052	4.72929	0.154375	4.16252	0.728902	3.60109	0.182814	4.51493	0.191353	6.04511	0.44253	6.60545	0.842618	6.90184	0.188193	6.18613	0.760729	6.41579	0.968777	4.8772	1.173	5.12427	0.339506	5.6002	0.403375	4.8503	0.170302
			7 h	6.20208	0.680607	5.85822	0.377786	6.29738	1.05708	6.16709	0.807227	3.17925	0.970631	3.37701	0.975561	5.05232	0.40881	4.96654	0.455831	5.54458	0.593027	5.45958	1.38478	3.04804	0.660948	2.7325	0.742536	3.03328	1.04813	2.47404	1.06921	4.02319	0.732652	3.86121	1.55846	6.20643	0.30016	6.15787	0.777015	4.47774	0.620903	3.85664	0.886095	4.95557	1.12363	4.92467	0.512238	3.54805	0.40591
			12 h	5.77676	0.266755	5.11456	0.46792	6.25471	0.392359	6.41855	0.423367	4.1227	0.375978	3.98921	0.508038	5.22693	0.878495	4.85765	3.57625	5.33898	0.294394	5.73891	0.272632	3.15893	0.447115	3.22078	0.838062	2.64818	0.792681	3.28974	0.228279	3.57066	0.809155	5.12705	0.284807	6.06214	0.447695	6.07455	0.460634	4.11215	0.157575	4.07107	0.502757	4.7196	0.484196	5.1713	0.222758	4.68363	0.190734
		So18	0 h	4.90391	0.135315	4.90391	0.135315	6.79348	0.862121	6.79348	0.862121	4.22192	1.63969	4.22192	1.63969	2.74734	1.24117	2.74734	1.24117	5.82653	1.18644	5.82653	1.18644	3.21755	0.492266	3.21755	0.492266	3.76318	0.960067	3.76318	0.960067	6.30714	1.25365	6.30714	1.25365	7.14115	0.263889	7.14115	0.263889	4.41201	0.285772	4.41201	0.285772	5.96434	0.989768	5.96434	0.989768	4.19207	1.11715
			1 h	5.70557	0.655949	5.94657	0.157418	6.89548	1.1358	6.88277	0.267786	4.24434	0.389366	4.59095	0.723621	4.48704	0.270301	3.07325	0.502469	6.66294	0.534994	6.22209	0.528495	3.8149	1.28502	3.65848	0.662636	3.0444	0.652637	4.53504	0.63074	5.99536	0.915004	6.56854	0.442787	6.84602	0.216796	7.51297	0.582435	5.93689	0.62729	5.21465	0.53999	5.41058	1.06926	5.99395	0.864031	4.2774	1.13911
			7 h	4.75742	0.733554	5.24144	0.724868	5.31873	0.407219	6.50628	0.743674	2.81969	0.157036	3.8325	1.09989	2.32745	1.03723	3.42171	1.03434	4.23693	0.519322	5.83826	1.15454	3.29196	0.640741	3.73274	0.904649	2.21322	0.812566	2.58359	0.181331	5.36712	0.207735	5.87017	0.239213	6.29258	0.715633	7.02132	0.3592	4.30753	0.149846	4.79026	1.03119	4.67183	0.329044	4.94477	0.895945	4.1164	0.752611
			12 h	6.20271	0.683712	5.38634	0.156449	7.82393	0.298727	6.57883	0.326009	4.53663	0.639491	4.08702	1.12008	4.76663	0.532975	6.10665	0.519658	6.99468	1.36743	5.81745	0.467373	5.18885	1.28192	3.29662	1.33444	3.50506	0.728305	3.20843	1.15328	6.92589	1.12657	6.59163	0.535905	7.67574	0.629196	6.18478	0.417521	6.05515	0.488539	4.53037	0.114663	6.24803	0.881595	5.29455	0.482744	5.00799	0.79269
	Root	So18	0 h	6.59192	0.298857	6.59192	0.298857	6.63271	0.176486	6.63271	0.176486	5.44345	0.71023	5.44345	0.71023	2.38686	0.18643	2.38686	0.18643	5.72366	0.88814	5.72366	0.88814	6.05072	0.501386	6.05072	0.501386	5.80601	0.822702	5.80601	0.822702	6.09942	0.406925	6.09942	0.406925	7.60619	0.134076	7.60619	0.134076	5.42829	0.932609	5.42829	0.932609	5.7095	0.209632	5.7095	0.209632	7.61707	0.248166
			1 h	7.16332	0.610396	6.75969	0.805136	7.49439	0.395381	6.23795	0.824548	4.18223	0.674752	3.14337	1.29101	4.18134	1.0959	2.89218	1.50691	5.0236	0.870912	3.35294	1.73413	5.7474	0.855755	4.88472	1.14145	4.92722	1.21166	4.32512	1.16329	5.11296	0.80115	4.96378	1.02144	7.42715	0.35405	6.81121	0.796279	3.90884	1.07321	3.08402	0.845713	4.88922	0.863226	4.06261	0.493066	7.4616	0.457806
			7 h	7.6237	1.04089	7.49773	0.379118	6.88913	0.770908	7.36254	0.115832	3.85032	1.19581	4.42649	0.707505	3.55789	0.710757	3.64366	0.968701	3.18611	0.820393	4.24072	0.961363	4.70546	0.519537	5.65181	0.355998	3.87502	0.746342	4.22219	0.659662	4.74797	0.710762	5.11403	0.142047	6.86669	0.49067	7.48293	0.345657	3.76595	1.04537	3.75089	1.46212	4.0669	0.610228	4.79152	0.481482	7.08247	0.560128
			12 h	8.31441	1.21317	7.69678	0.328339	7.21875	1.71363	6.8419	0.546373	4.08461	0.117821	4.63333	0.535976	2.90992	0.803358	5.02056	0.628987	4.20938	0.238604	5.0823	0.167994	4.93501	1.36627	5.90206	0.793702	3.93509	0.944874	4.51434	0.595388	5.03684	0.815715	5.71415	0.0587917	7.95334	1.44074	6.8595	0.728865	3.97594	1.13568	4.27385	1.39769	4.57084	0.645146	5.1422	0.163081	8.17038	0.577682
		So10	0 h	6.8696	0.799876	6.8696	0.799876	6.87811	0.554166	6.87811	0.554166	3.4342	1.39603	3.4342	1.39603	4.46534	0.443218	4.46534	0.443218	4.57962	0.370709	4.57962	0.370709	4.86727	1.68605	4.86727	1.68605	4.94471	0.342295	4.94471	0.342295	4.11074	1.08049	4.11074	1.08049	7.1379	0.483287	7.1379	0.483287	2.91345	0.437551	2.91345	0.437551	4.49901	0.799769	4.49901	0.799769	7.73715	0.518873
			1 h	6.97678	0.398392	6.58572	0.632311	6.6053	0.247799	6.87116	0.336044	3.23998	0.297516	3.45088	0.406539	2.61367	0.487369	5.76539	1.12402	4.73082	0.769413	4.48778	0.315258	5.89483	0.398022	5.59878	0.609359	4.3303	0.761155	4.80356	0.471119	3.88345	1.06002	4.95121	0.372557	7.12099	0.222025	6.95373	0.289559	3.38533	0.462394	2.9739	0.705463	4.39058	0.455651	4.2956	0.91539	7.42455	0.0971471
			7 h	7.75304	0.862367	7.45905	0.448365	6.58889	0.809735	6.52394	0.455807	3.86698	0.867078	3.84946	0.430413	5.58347	0.790697	5.12547	0.10953	3.98262	1.35098	5.16369	0.710061	4.6529	0.656984	4.83751	0.483551	3.81166	0.834482	4.73586	0.629709	3.89936	0.60825	4.03969	0.470272	7.0932	0.786761	7.3438	0.526523	3.36726	0.511633	3.16982	1.3547	5.02902	2.17398	4.78248	0.29789	6.82145	0.786215
			12 h	7.75215	0.404351	7.68011	0.598454	6.61858	0.427134	7.00638	0.720108	4.09823	0.702366	4.59472	0.483471	5.04756	0.655375	5.34379	1.06252	4.49126	0.666325	4.98326	0.426113	4.36009	0.99408	4.59065	0.451911	3.92476	1.18864	4.50098	1.02784	3.84239	1.30882	5.17657	0.956705	8.11864	0.61601	7.08607	0.470105	2.77759	1.36299	3.56098	0.857086	4.10443	0.165619	4.94555	0.263493	7.80341	0.528165
[truncated: 14 more columns]
